# Supplementary material for: Oleuropein Regulates Bile Acid Metabolism via Modulating the Gut Microbiota, Thereby Alleviating DSS-Induced Ulcerative Colitis in Mice
Source: Foods. 2025 May 23;14(11):1863. doi: 10.3390/foods14111863 (PMC12155123; doi:10.3390/foods14111863)
Supplement: Supplementary file 1 [file foods-14-01863-s001.zip]

Archive with 1 entries (1 files):
- foods-3574715-supplementary.pdf
